# Supplementary material for: Bioconjugation of Serratiopeptidase with Titanium Oxide Nanoparticles: Improving Stability and Antibacterial Properties
Source: J Funct Biomater. 2024 Oct 7;15(10):300. doi: 10.3390/jfb15100300 (PMC11508812; doi:10.3390/jfb15100300)
Supplement: Supplementary file 1 [file jfb-15-00300-s001.zip]

Archive with 1 entries (1 files):
- jfb-3161999-supplementary.pdf
